# Supplementary material for: Mortality in Hemodialysis Patients with COVID-19, the Effect of Paricalcitol or Calcimimetics
Source: Nutrients. 2021 Jul 26;13(8):2559. doi: 10.3390/nu13082559 (PMC8401800; doi:10.3390/nu13082559)
Supplement: Supplementary file 1 [file nutrients-13-02559-s001.zip]

Archive with 1 entries (1 files):
- nutrients-1288459-supplementary.pdf
